# Supplementary material for: Celecoxib-Loaded Cubosomal Nanoparticles as a Therapeutic Approach for Staphylococcus aureus In Vivo Infection
Source: Microorganisms. 2023 Sep 6;11(9):2247. doi: 10.3390/microorganisms11092247 (PMC10535980; doi:10.3390/microorganisms11092247)
Supplement: Supplementary file 1 [file microorganisms-11-02247-s001.zip]

Archive with 1 entries (1 files):
- microorganisms-2569498-supplementary.pdf
